# Supplementary material for: “If It Works in People, Why Not Animals?”: A Qualitative Investigation of Antibiotic Use in Smallholder Livestock Settings in Rural West Bengal, India
Source: Antibiotics (Basel). 2021 Nov 23;10(12):1433. doi: 10.3390/antibiotics10121433 (PMC8698124; doi:10.3390/antibiotics10121433)
Supplement: Supplementary file 1 [file antibiotics-10-01433-s001.zip]

Archive with 133 entries (128 files):
- Supplementary S1_ Interview Transcripts/
- Supplementary S1_ Interview Transcripts/Site 1/
- Supplementary S1_ Interview Transcripts/Site 1/Homeopath 1 (site 1).pdf
- Supplementary S1_ Interview Transcripts/Site 1/Human Drug Shop 1 (site 1).pdf
- Supplementary S1_ Interview Transcripts/Site 1/Informal Provider 1 (site 1).pdf
- Supplementary S1_ Interview Transcripts/Site 1/Informal Provider 2 (site 1).pdf
- Supplementary S1_ Interview Transcripts/Site 1/Informal Provider 3 (site 1).pdf
- Supplementary S1_ Interview Transcripts/Site 1/Informal Provider 4 (site 1).pdf
- Supplementary S1_ Interview Transcripts/Site 1/Informal Provider 5 (site 1).pdf
- Supplementary S1_ Interview Transcripts/Site 1/Key Informant 1 (site 1).pdf
- Supplementary S1_ Interview Transcripts/Site 1/Key Informant 2 (site 1).pdf
- Supplementary S1_ Interview Transcripts/Site 1/Key Informant 3 (site 1).pdf
- Supplementary S1_ Interview Transcripts/Site 1/Key Informant 4 (site 1).pdf
- Supplementary S1_ Interview Transcripts/Site 1/LK 1 (site 1).pdf
- Supplementary S1_ Interview Transcripts/Site 1/LK10 (site 1).pdf
- Supplementary S1_ Interview Transcripts/Site 1/LK11 (site 1).pdf
- Supplementary S1_ Interview Transcripts/Site 1/LK12 (site 1).pdf
- Supplementary S1_ Interview Transcripts/Site 1/LK13 (site 1).pdf
- Supplementary S1_ Interview Transcripts/Site 1/LK14 (site 1).pdf
- Supplementary S1_ Interview Transcripts/Site 1/LK15 (site 1).pdf
- Supplementary S1_ Interview Transcripts/Site 1/LK16 (site 1).pdf
- Supplementary S1_ Interview Transcripts/Site 1/LK17 (site 1).pdf
- Supplementary S1_ Interview Transcripts/Site 1/LK18 (site 1).pdf
- Supplementary S1_ Interview Transcripts/Site 1/LK19 (site 1).pdf
- Supplementary S1_ Interview Transcripts/Site 1/LK2 (site 1).pdf
- Supplementary S1_ Interview Transcripts/Site 1/LK20 (site 1).pdf
- Supplementary S1_ Interview Transcripts/Site 1/LK21,22,23 (site 1).pdf
- Supplementary S1_ Interview Transcripts/Site 1/LK3 (site 1).pdf
- Supplementary S1_ Interview Transcripts/Site 1/LK4 (site 1).pdf
- Supplementary S1_ Interview Transcripts/Site 1/LK5 (site 1).pdf
- Supplementary S1_ Interview Transcripts/Site 1/LK6 (site 1).pdf
- Supplementary S1_ Interview Transcripts/Site 1/LK7 (site 1).pdf
- Supplementary S1_ Interview Transcripts/Site 1/LK8 (site 1).pdf
- Supplementary S1_ Interview Transcripts/Site 1/LK9 (site 1).pdf
- Supplementary S1_ Interview Transcripts/Site 1/Para-vet 1 (site 1).pdf
- Supplementary S1_ Interview Transcripts/Site 1/Public-private VPP 1 (site 1).pdf
- Supplementary S1_ Interview Transcripts/Site 1/Public-private VPP 2 (site 1).pdf
- Supplementary S1_ Interview Transcripts/Site 1/Veterinarian 1 (private) (site 1).pdf
- Supplementary S1_ Interview Transcripts/Site 1/Veterinary drug shop 1 (site 1).pdf
- Supplementary S1_ Interview Transcripts/Site 1/Veterinary drug shop 2 (site 1).pdf
- Supplementary S1_ Interview Transcripts/Site 2/
- Supplementary S1_ Interview Transcripts/Site 2/Human Drug Shop 2 (site 2).pdf
- Supplementary S1_ Interview Transcripts/Site 2/Informal Provider 6 (site 2).pdf
- Supplementary S1_ Interview Transcripts/Site 2/Informal Provider 7 (site 2).pdf
- Supplementary S1_ Interview Transcripts/Site 2/Informal Provider 8 (Site 2).pdf
- Supplementary S1_ Interview Transcripts/Site 2/LK24 (site 2).pdf
- Supplementary S1_ Interview Transcripts/Site 2/LK25 (site 2).pdf
- Supplementary S1_ Interview Transcripts/Site 2/LK26 (site 2).pdf
- Supplementary S1_ Interview Transcripts/Site 2/LK27 (site 2).pdf
- Supplementary S1_ Interview Transcripts/Site 2/LK28 (site 2).pdf
- Supplementary S1_ Interview Transcripts/Site 2/LK29 (site 2).pdf
- Supplementary S1_ Interview Transcripts/Site 2/LK30 (site 2).pdf
- Supplementary S1_ Interview Transcripts/Site 2/LK31 (site 2).pdf
- Supplementary S1_ Interview Transcripts/Site 2/LK32 (site 2).pdf
- Supplementary S1_ Interview Transcripts/Site 2/LK33 (site 2).pdf
- Supplementary S1_ Interview Transcripts/Site 2/LK34 (site 2).pdf
- Supplementary S1_ Interview Transcripts/Site 2/LK35 (site 2).pdf
- Supplementary S1_ Interview Transcripts/Site 2/LK36 (site 2).pdf
- Supplementary S1_ Interview Transcripts/Site 2/LK37 (site 2).pdf
- Supplementary S1_ Interview Transcripts/Site 2/Para-vet 2 (site 2).pdf
- Supplementary S1_ Interview Transcripts/Site 2/Para-vet 3 (site 2).pdf
- Supplementary S1_ Interview Transcripts/Site 2/Public-private VPP 3 (site 2).pdf
- Supplementary S1_ Interview Transcripts/Site 2/Public-private VPP 4 (site 2).pdf
- Supplementary S1_ Interview Transcripts/Site 2/veterinarian 2 (private) (site 2).pdf
- Supplementary S1_ Interview Transcripts/Site 2/Veterinarian 3 (public) (site 2).pdf
- Supplementary S1_ Interview Transcripts/Site 2/Veterinarian 4 (public) (site 2).pdf
- Supplementary S1_ Interview Transcripts/Site 2/Veterinarian 5 (public) (site 2).pdf
- Supplementary S1_ Interview Transcripts/Site 2/Veterinary drug shop 3 (site 2).pdf
- Supplementary Tables/
- Supplementary Tables/Supplementary Table S1- Livestock Populations Site 1.pdf
- Supplementary Tables/Supplementary Table S2- Livestock Populations Site 2.pdf
- Supplemrnrtary S2_ Site Photographs/
- Supplemrnrtary S2_ Site Photographs/Cattle housing 1 (site1).jpg
- Supplemrnrtary S2_ Site Photographs/Cattle housing 2 (site 1).jpg
- Supplemrnrtary S2_ Site Photographs/Cattle housing 3 (site 1).jpg
- Supplemrnrtary S2_ Site Photographs/Cattle housing 4 (site 2).jpg
- Supplemrnrtary S2_ Site Photographs/Cattle housing 5 (site 2).jpg
- Supplemrnrtary S2_ Site Photographs/Cattle housing 6 (site 2).jpg
- Supplemrnrtary S2_ Site Photographs/Cattle housing 7 (site 2).jpg
- Supplemrnrtary S2_ Site Photographs/Cattle kept in close proximity to household (site 1).jpg
- Supplemrnrtary S2_ Site Photographs/Cattle shed 1 (site 1).jpg
- Supplemrnrtary S2_ Site Photographs/Cattle shed 2 (site 1).jpg
- Supplemrnrtary S2_ Site Photographs/Cattle shed 3 (site 1).jpg
- Supplemrnrtary S2_ Site Photographs/Cattle smallholding (site 2).jpg
- Supplemrnrtary S2_ Site Photographs/Free-roaming backyard poultry (site 1).jpg
- Supplemrnrtary S2_ Site Photographs/Goat housing 1 (site 1).jpg
- Supplemrnrtary S2_ Site Photographs/Goat housing 2 (site 2).jpg
- Supplemrnrtary S2_ Site Photographs/Goat shed 1 (site 1).jpg
- Supplemrnrtary S2_ Site Photographs/Goat shed 2 with human food preparation area (site 1).jpg
- Supplemrnrtary S2_ Site Photographs/Human antibiotic (metronidazole) used in livestock 1 (site 1).jpg
- Supplemrnrtary S2_ Site Photographs/Human antibiotic (metronidazole) used in livestock 2 (site 1).jpg
- Supplemrnrtary S2_ Site Photographs/Human antibiotic used in livestock -Informal Provider 1 (site 1).jpg
- Supplemrnrtary S2_ Site Photographs/Human antibiotic used in livestock- Informal Provider 3 (site 1).jpg
- Supplemrnrtary S2_ Site Photographs/Human antibiotic used in livestock- Informal Provider 4 (site 1).jpg
- Supplemrnrtary S2_ Site Photographs/Human antibiotic used in livestock-Informal provider 2 (site 1).jpg
- Supplemrnrtary S2_ Site Photographs/Human antibiotics used in livestock human drug shop (site 1).jpg
- Supplemrnrtary S2_ Site Photographs/Human waste facility in cattle shed (site 1).jpg
- Supplemrnrtary S2_ Site Photographs/Indoor poultry housing 1 (site 1).jpg
- Supplemrnrtary S2_ Site Photographs/Indoor poultry housing 2 (site 1).jpg
- Supplemrnrtary S2_ Site Photographs/Indoor poultry housing 3 (site 1).jpg
- Supplemrnrtary S2_ Site Photographs/Livestock feed supplement 1-household (site 1).jpg
- Supplemrnrtary S2_ Site Photographs/Livestock feed supplement 2- household (site 1).jpg
- Supplemrnrtary S2_ Site Photographs/Livestock feed supplement 3- household (site 1).jpg
- Supplemrnrtary S2_ Site Photographs/Livestock feed supplement 4- household (site 1).jpg
- Supplemrnrtary S2_ Site Photographs/Livestock feed supplement 5-household (site 1).jpg
- Supplemrnrtary S2_ Site Photographs/Livestock feed supplement 6-household (site 1).jpg
- Supplemrnrtary S2_ Site Photographs/Livestock feed supplement 7-household (site 1).jpg
- Supplemrnrtary S2_ Site Photographs/Livestock transport (site 1).jpg
- Supplemrnrtary S2_ Site Photographs/Livestock vitamin supplement 1- household (site 1).jpg
- Supplemrnrtary S2_ Site Photographs/Livestock vitamin supplement 2- household (site 1).jpg
- Supplemrnrtary S2_ Site Photographs/Non-antibiotic wound medicine 1-household (site 1).jpg
- Supplemrnrtary S2_ Site Photographs/Non-antibiotic wound medicine 2-household (site 1).jpg
- Supplemrnrtary S2_ Site Photographs/Non-antibiotic wound medicine 3-household (site 1).jpg
- Supplemrnrtary S2_ Site Photographs/Non-antibiotic wound medicine 4-household (site 1).jpg
- Supplemrnrtary S2_ Site Photographs/Non-antibiotic wound medicine 5-household (site 1).jpg
- Supplemrnrtary S2_ Site Photographs/Non-antibiotic wound medicine 6-household (site 1).jpg
- Supplemrnrtary S2_ Site Photographs/Outdoor poultry housing (site 1).jpg
- Supplemrnrtary S2_ Site Photographs/Poultry housing (site 2).jpg
- Supplemrnrtary S2_ Site Photographs/Rice paddy farming (site 1).jpg
- Supplemrnrtary S2_ Site Photographs/Small-scale poultry rearing 1 (site 1).jpg
- Supplemrnrtary S2_ Site Photographs/vet antibiotic (neomycin-bacitracin) 1-household (site 1).jpg
- Supplemrnrtary S2_ Site Photographs/vet antibiotic (neomycin-bacitracin) 2-household (site 1).jpg
- Supplemrnrtary S2_ Site Photographs/Vet antibiotic 3 (ceftriaxone-sulbactam)- household (site 1).jpg
- Supplemrnrtary S2_ Site Photographs/Vet antibiotic 4 (ceftriaxone-sulbactam)- household (site 1).jpg
- Supplemrnrtary S2_ Site Photographs/Vet antibiotics and supplements-household (site 2).jpg
- Supplemrnrtary S2_ Site Photographs/vet antibiotics- household (site 2).jpg
- Supplemrnrtary S2_ Site Photographs/Veterinary antibiotics from veterinary drug shop (site 1).jpg
- Supplemrnrtary S2_ Site Photographs/Veterinary Enrofloxacin used by public veterinarian (site 2).jpg
- Supplemrnrtary S2_ Site Photographs/Veterinary section of human drugs shop (site 2).jpg
- Supplemrnrtary S2_ Site Photographs/Village pond 1(site 1).jpg
- Supplemrnrtary S2_ Site Photographs/village pond 2 (site 1).jpg
- Supplemrnrtary S2_ Site Photographs/Young cattle 1 (site 2).jpg
- Supplemrnrtary S2_ Site Photographs/Young cattle 2 (site 2).jpg
